# Supplementary material for: Long-Term Effects of Nitrogen and Lime Application on Plant–Microbial Interactions and Soil Carbon Stability in a Semi-Arid Grassland
Source: Plants (Basel). 2025 Apr 25;14(9):1302. doi: 10.3390/plants14091302 (PMC12073539; doi:10.3390/plants14091302)
Supplement: Supplementary file 1 [file plants-14-01302-s001.zip]

Archive with 1 entries (1 files):
- plants-3566178-supplementary.pdf
